# Supplementary material for: Drosophila Homeodomain-Interacting Protein Kinase (Hipk) Phosphorylates the Homeodomain Proteins Homeobrain, Empty Spiracles, and Muscle Segment Homeobox
Source: Int J Mol Sci. 2019 Apr 19;20(8):1931. doi: 10.3390/ijms20081931 (PMC6515119; doi:10.3390/ijms20081931)
Supplement: Supplementary file 1 [file ijms-20-01931-s001.zip]

Archive with 2 entries (2 files):
- ijms-486784 - supplementary Figures.pdf
- ijms-486784-supplementary.xlsx
