# Supplementary material for: Drosophila Homeodomain-Interacting Protein Kinase (Hipk) Phosphorylates the Homeodomain Proteins Homeobrain, Empty Spiracles, and Muscle Segment Homeobox
Source: Int J Mol Sci. 2019 Apr 19;20(8):1931. doi: 10.3390/ijms20081931 (PMC6515119; doi:10.3390/ijms20081931)
Supplement: Supplementary file 1 [file ijms-20-01931-s001.zip › ijms-486784-supplementary.xlsx]

## Sheet: Blatt1
Table A1
	forward	Primer sequence	reverse	Primer sequence
msh
MshNA*	msh1F_Eco	GAATTCGGCTTTATGTTAAAGCTCAGT	msh2R_Xho	CTCGAGGTTGCTGGTGCTGCTGCAG
MshC	Generated via double digestion with BamHI/BglII
MshNB*	msh2F_Eco	GAATTCCTGCAGCAGCACCAGCAAC	msh3R_Xho	CTCGAGGGATCCCAGTGGCGTGGAG
MshNB-N*	msh2F_Eco	GAATTCCTGCAGCAGCACCAGCAAC	msh4R_Xho	CTCGAGCGGGATGGAAGGTGTTGGC
MshNB-N1*	msh2F_Eco	GAATTCCTGCAGCAGCACCAGCAAC	msh5R_Xho	CTCGAGGTCCATCCGCCGCCTGGTTG
mshNB-N1A	msh2F-EcoB	ATATGAATTCCTGCAGCAGCACCAGCAAC	msh6R-Xho	TATACTCGAGGTCCGCCAGGAGAGAGGCC
MshNB-N2*	msh5F-Eco	GAATTCCAACCAGGCGGCGGATGGAC	msh4R_Xho	CTCGAGCGGGATGGAAGGTGTTGGC
MshNB-N2A	Generated from mshNB-N2 via double digestion with NaeI and NotI
MshNB-C*	msh4F-Eco	GAATTCGCCAACACCTTCCATCCCG	msh3R_Xho	CTCGAGGGATCCCAGTGGCGTGGAG
MshNB-C1	Generated from mshNB-C via double digestion with SmaI and NotI
MshNB-C2	msh7	ATATGAATTCCACATGCCCAGCACCAGGC	msh3R-B	TATACTCGAGGGATCCCAGTGGCGTGGAG
MshNB-N1mut	msh2F_Eco	GAATTCCTGCAGCAGCACCAGCAAC	mshNB-N1mut1R	CTCGAGCCTGGTTGGGTGGCGCTCTGGGCCTCGCGTCCGCCAGGAGAGAG
MshNB-N2Amut	msh5F-Eco	GAATTCCAACCAGGCGGCGGATGGAC	mshNB-N2Amut1R	CTCGAGCGGCGGAGGCGGCGGCGCGGCGGCGGCCTGGGAGATGGG
MshNB-N1mut2	msh2F_Eco	GAATTCCTGCAGCAGCACCAGCAAC	mshNB-N1mut2R	TATACTCGAGCCTGGTTGGGTGGCGTTCTGGGCCTCGCGTCCGCCAGGAGAGAG
MshNB-N1mut3	msh2F_Eco	GAATTCCTGCAGCAGCACCAGCAAC	mshNB-N1mut3R	TATACTCGAGCCTGGTTGGGTGGCGCTCTGGGCCTCGTGTCCGCCAGGAGAGAG
MshNB-N2Amut2	msh5F-Eco	GAATTCCAACCAGGCGGCGGATGGAC	mshNB-N2Amut2R	TATACTCGAGCGGCGGAGGCGGCGGCGCGGCGCTGGCCTGGGAGATGGG
MshNB-N2Amut3	msh5F-Eco	GAATTCCAACCAGGCGGCGGATGGAC	mshNB-N2Amut3R	TATACTCGAGCGGCGGAGGCGGCGGCGCGCTGGCGGCCTGGGAGATGGG
MshNB-N2Amut4	msh5F-Eco	GAATTCCAACCAGGCGGCGGATGGAC	mshNB-N2Amut4R	TATACTCGAGCGGCGGAGGCGGCGGCGTGGCGGCGGCCTGGGAGATGGG
MshNB-C2mut	msh7	ATATGAATTCCACATGCCCAGCACCAGGC	msh3R_mut	TATACTCGAGGGATCCCAGTGGCGCGGCGGCGGGCGCGGCACTCGTGGAGG
MshNB-C2mutA	msh7	ATATGAATTCCACATGCCCAGCACCAGGC	msh3R_mutA	TATACTCGAGGGATCCCAGTGGCGCGGCGCTGGGCGTGGAACTCGTGGAGG
MshNB-C2mutB	msh7	ATATGAATTCCACATGCCCAGCACCAGGC	msh3R_muB	TATACTCGAGGGATCCCAGTGGCGTGGAGGCGGGCGCGGCACTCGTGGAGG
ems
Ems1*	emsE1	GGATCCATGACTAAGATGATTCCGCCG	emsE2	CTCGAGTGGCTGGATGCGCTGGGC
Ems2*	emsE3	GGATCCACGGAGCAGCCCCAGATGG	emsE4	CTCGAGTTTGCGGAACGGGGGCACC
Ems3*	emsE5	GGATCCCAGGAGGATGAGAAGGGCG	emsE6	CTCGAGTCAGTGGCTGGCGTCCAGC
Ems1N*	emsE1	GGATCCATGACTAAGATGATTCCGCCG	ems8	CTCGAGGATAGGGCAGTCCGTGGGC
Ems1NA	ems1B	ATATGAATTCATGACTAAGATGATTCCGCCG	ems16	TATACTCGAGGTGCTGACATCATTGCCCAC
Ems1NB	ems15	ATATGAATTCGTGGGCAATGATGTCAGCAC	ems8B	TATACTCGAGGATAGGGCAGTCCGTGGGC
Ems1NB1	ems15	ATATGAATTCGTGGGCAATGATGTCAGCAC	ems18	TATACTCGAGCGGGCACATTGCGCTCGCC
Ems1NB2	ems17	ATATGAATTCGGCGAGCGCAATGTGCCCG	ems8B	TATACTCGAGGATAGGGCAGTCCGTGGGC
Ems1C*	ems7	GGATCCGCCCACGGACTGCCCTATC	emsE2	CTCGAGTGGCTGGATGCGCTGGGC
Ems1C1*	ems7	GGATCCGCCCACGGACTGCCCTATC	ems12	CTCGAGCCATGGCGGCATTGTGGTG
Ems1C2*	ems11	GGATCCCACCACAATGCCGCCATGG	emsE2	CTCGAGTGGCTGGATGCGCTGGGC
Ems1C2N	ems11B	ATATGAATTCCACCACAATGCCGCCATGG	ems19	TATACTCGAGGTTCCCGCTTGAGGGAGAC
Ems2N*	emsE3	GGATCCACGGAGCAGCCCCAGATGG	ems9	CTCGAGCAGCTCCTCCGGGATGCATC
Ems2NA	ems3-EcoB	ATATGAATTCACGGAGCAGCCCCAGATGG	ems14	TATACTCGAGGGGCTGCGAGGACTGGGGG
Ems2NB	ems13	ATATGAATTCAGCCCTCGTCTTCGCCCAC	ems9	CTCGAGCAGCTCCTCCGGGATGCATC
Ems2NN*	emsE3	GGATCCACGGAGCAGCCCCAGATGG	emsE2	CTCGAGTGGCTGGATGCGCTGGGC
Ems2C*	ems10	GGATCCGCCATGATGCATCCCGGAGG	emsE4	CTCGAGTTTGCGGAACGGGGGCACC
Ems1NB1mut	ems15	ATATGAATTCGTGGGCAATGATGTCAGCAC	ems1NB1mut1R	TATACTCGAGCGGGCACATTGCGCTCGCCGGGCGGCGGAGCCTGGGGACCGGCTAGATCGGGCG
Ems1NB2mut	ems1NB2mut1F	ATATGAATTCGGCGAGCGCAATGTGCCCGGTGCGCCGCCCCAAGCGCCACCAGCC	ems8B	TATACTCGAGGATAGGGCAGTCCGTGGGC
Ems2NNmut	ems2NNmut1F	ATATGAATTCACGGAGCAGCCCCAGATGGCCGTCTCCCTCAAGCGGGAACGCGCACCTGC	emsE2	CTCGAGTGGCTGGATGCGCTGGGC
Ems1NB2mut2F	ems1NB2mut2F	ATATGAATTCGGCGAGCGCAATGTGCCCGGTGCGCCGCCCCAAACGCCACCAGCC	ems8B	TATACTCGAGGATAGGGCAGTCCGTGGGC
Ems1NB2mut3F	ems1NB2mut3F	ATATGAATTCGGCGAGCGCAATGTGCCCGGTTCGCCGCCCCAAGCGCCACCAGCC	ems8B	TATACTCGAGGATAGGGCAGTCCGTGGGC
Ems1NB1mut3R	ems15	ATATGAATTCGTGGGCAATGATGTCAGCAC	ems1NB1mut3R	TATACTCGAGCGGGCACATTGCGCTCGCCGGGCGGCGGACTCTGGGGACCGGCTAGATCGGGCG
Ems1NB1mut2R	ems15	ATATGAATTCGTGGGCAATGATGTCAGCAC	ems1NB1mut2R	TATACTCGAGCGGGCACATTGCGCTCGCCGGGCGGCGGAGCCTGGGGACCGGATAGATCGGGCG
hbn
HbnN*	hbn3	ATGATGACCACGACAACC	hbn3rev	TTACGCGGCCTCTCCATA
HbnHD	hbnHD1	GAATTCGAGAGGCCGCGTAAAGTTC	hbnHD2	GTCGACCTCACGTTTGCGCCATTTAG
HbnC*	T3	TCACTAAAGGGAACAAAAG	San2	CGGTTACCTTCTGCCCGAAC
HbnNA*	Bam-hbn3	GGATCCATGATGACCACGACAACCTC	san15	GATGCGTAATCAGCACTTCG
HbnNB*	Bam-san14	GGATCCGAAGTGCTGATTACGCATC	hbn3-rev	TTACGCGGCCTCTCCATA
HbnC-N	Eco-san2	TATAGAATTCCGGTTACCTTCTGCCCGAAC	Xho-sanNCrev	ATATCTCGAGCAGAGAGTCCGGCGTGCAGC
HbnC-C	Eco-sanNCfor	TATAGAATTCGCTGCACGCCGGACTCTCTG	Xho-sanCrev	ATATCTCGAGTCAGTCCTCGCCCTTGGTGAC
HbnC-C1	BamHI-San2	TATAGGATCCGGTTACCTTCTGCCCGAAC	XhoI-SanC1	ATATCTCGAGGCCCGTTAGCAGTCCGCCGCCTCC
HbnC-C2	HbnC2	TATAGGATCCGGACTGCTAACGGGCGGACTG	Xho-SanC3rev	ATATCTCGAGTCAGTCCTCGCCCTTGGTGAC
HbnNAmut1	Eco-hbn3	TATAGAATTCATGATGACCACGACAACCTC	Xho-san15mut1	ATATCTCGAGGATGCGTAATCAGCACTTCGGCGGGTGCATACATGCGC
HbnNAmut2	Eco-hbn3	TATAGAATTCATGATGACCACGACAACCTC	hbnNAmut2rev	CGGGGGCGTGCGACAGGAGCCTCCTGAACG
HbnNAmut3	Eco-hbn3	TATAGAATTCATGATGACCACGACAACCTC [PCR on hbnNAmut2 as template]	Xho-san15mut1	ATATCTCGAGGATGCGTAATCAGCACTTCGGCGGGTGCATACATGCGC
HbnNAmut1A	Eco-hbn3	TATAGAATTCATGATGACCACGACAACCTC	Xho-san15mut1A	ATATCTCGAGGATGCGTAATCAGCACTTCGCTGGGTGCATACATGCGC
HbnNAmut1B	Eco-hbn3	TATAGAATTCATGATGACCACGACAACCTC	Xho-san15mut1B	ATATCTCGAGGATGCGTAATCAGCACTTCGGCGGGTGTATACATGCGC
HbnC-C2mut	Bam-HbnC2	TATAGGATCCGGACTGCTAACGGGCGGACTG	XhoI-SanC2rev_mut	ATATCTCGAGTCAGTCCTCGCCCTTGGTGACCACGGAGACGGGTGCGGCGGCGTTGCTG
HbnC-C2mutA	Bam-HbnC2	TATAGGATCCGGACTGCTAACGGGCGGACTG	XhoI-SanC2rev_mutA	ATATCTCGAGTCAGTCCTCGCCCTTGGTGACCACGGAGACGGGTGCGGAGGCGTTGCTG
HbnC-C2mutB	Bam-HbnC2	TATAGGATCCGGACTGCTAACGGGCGGACTG	XhoI-SanC2rev_mutB	ATATCTCGAGTCAGTCCTCGCCCTTGGTGACCACGGAGACGGGTGTGGCGGCGTTGCTG
* Subcloned into pCR2.1 TOPO-Vector
